# Supplementary material for: Effects of exogenous melatonin on expressional differences of immune-related genes in cashmere goats
Source: Front Genet. 2022 Oct 24;13:967402. doi: 10.3389/fgene.2022.967402 (PMC9638969; doi:10.3389/fgene.2022.967402)
Supplement: Supplementary file 1 [file Table2.xlsx]

## Sheet: Sheet1
The positive and negative cutoff values of the gene coexpression network in cashmere goat blood
Month	The Cutoff program suggest the positive and negative cutoff values with p < 0.05 for each condition				The final the positive and negative cutoff values with p < 0.05 for each condition
	The positive cutoff values for the control goup	The positive cutoff values for the melatonin-implanted group	The negative cutoff values for the control goup	The negative cutoff values for the melatonin-implanted group	The positive cutoff values for the control goup	The positive cutoff values for the melatonin-implanted group	The negative cutoff values for the control goup	The negative cutoff values for the melatonin-implanted group
January	0	0	-0.99	-0.98	0.85	0.85	-0.99	-0.98
February	1	0	-0.99	-0.99	1	0.85	0.99	-0.99
March	1	1	-0.99	-0.99	1	1	-0.99	-0.99
April	1	1	-0.99	-0.99	1	1	-0.99	-0.99
May	1	1	-0.99	-1	1	1	-0.99	-1
June	1	1	-0.99	-0.99	1	1	-0.99	-0.99
July	1	1	-1	-0.99	1	1	-1	-0.99
August	0	1	-0.98	-0.99	0	1	-0.98	-0.99
September	1	1	-0.99	-0.99	1	1	-0.99	-0.99
October	0	1	-0.99	-0.99	0.85	1	0.99	0.99
November	1	1	-0.99	-0.99	1	1	-0.99	-0.99
December	1	1	-0.99	-1	1	1	-0.99	-1
