# Supplementary material for: Effects of exogenous melatonin on expressional differences of immune-related genes in cashmere goats
Source: Front Genet. 2022 Oct 24;13:967402. doi: 10.3389/fgene.2022.967402 (PMC9638969; doi:10.3389/fgene.2022.967402)
Supplement: Supplementary file 2 [file Table3.xlsx]

## Sheet: Sheet1
Numbers of co-expression relationships of GCN in cashmere goat blood in different months
class	January	February	March	April	May	June	July	August	September	October	November	December
C1+C2-	57198	-	1	-	-	-	1	90527	-	77211	-	-
C1+C2+	533855	3	-	-	-	-	-	3	-	3	-	-
C1+C20	484252	9	4	5	3	4	5	557631	3	551518	9	7
C1-C2-	20751	16919	18452	15333	-	17708	-	21321	14542	15411	18510	-
C1-C2+	58509	71073	-	-	-	1	-	-	-	-	1	-
C1-C20	104961	108337	117528	124903	132404	134012	-	132648	135133	96467	142896	130184
C10C2-	139163	134462	124996	136313	-	124582	137011	141524	121355	135732	132806	-
C10C2+	557503	551710	7	6	7	5	2	7	4	6	3	5
