# Supplementary material for: Effects of exogenous melatonin on expressional differences of immune-related genes in cashmere goats
Source: Front Genet. 2022 Oct 24;13:967402. doi: 10.3389/fgene.2022.967402 (PMC9638969; doi:10.3389/fgene.2022.967402)
Supplement: Supplementary file 7 [file Table6.xlsx]

## Sheet: Sheet1
Expression of 8 high sulfur protein gene in rat tissues
Gene name	Chromosome	Gene start (bp)	Gene end (bp)	C-B	C-D	C-E	C-K	C-L	C-Sk	C-Sp	C-T	W-B	W-D	W-E	W-K	W-L	W-Sk	W-Sp	W-T	Z-B	Z-D	Z-E	Z-K	Z-L	Z-Sk	Z-Sp	Z-T
Krtap3-3	10	87467991	87468711	0	0	0	0	0	0.103362	0	0	0	0	0	0	0	448.54	0	0	0	0	0	0	0	22.8793	0	0
LOC100363287	11	28724341	28724865	0	0	0	0	0	0	0	0	0	0	0	0	0	0.965596	0	0.074075	0	0	0	0	0	0.267641	0	0
Krtap3-2	10	87474871	87475882	0	0	0	0	0	0.03682	0	0	0.075667	0	0	0	0	374.443	0	0	0	0	0	0	0	16.2834	0	0
Krtap4-3	10	87586472	87753700	0	0	0	0	0	0	0	0	0	0	0	0	0	168.697	0	0	0	0	0	0	0	6.68464	0	0
LOC690386	20	11545513	11546046	0	0	0	0	0	0	0	0	0	0	0	0	0	18.647	0	0	0	0	0	0	0	1.28696	0	0
Krtap1-1	10	87502817	87503591	0	0	0	0	0	0	0	0	0	0	0	0	0	175.186	0	0	0	0	0	0	0	6.18071	0	0
AABR07044583.1	20	11561438	11572360	0	0	0	0	0	0	0	0	0	0	0	0	0	50.8438	0	0	0	0	0	0	0	2.0308	0	0
LOC102553069	10	87563791	87564327	0	0	0	0	0	0	0	0	0	0	0	0	0	206.696	0	0	0	0	0	0	0	11.0521	0	0
Note: the uppercase letter B stands for the brain tissue; the uppercase letter D stands for ductus deferen tissue; the uppercase letter E stands for epididymic tissue.the uppercase letter K stands for the kidney tissue; the uppercase letter L stands for the liver tissue;the Sk stands for the skin tissue;the Sp stands for the spleen tissue; the uppercase letter T stands for the testis tissue; The …
