# Supplementary material for: Effects of exogenous melatonin on expressional differences of immune-related genes in cashmere goats
Source: Front Genet. 2022 Oct 24;13:967402. doi: 10.3389/fgene.2022.967402 (PMC9638969; doi:10.3389/fgene.2022.967402)
Supplement: Supplementary file 8 [file Table4.xlsx]

## Sheet: Sheet1
The module-associated SNP by eGWAS analysis
class	module	SNP-location	chr	gene start	gene end	gene name	P.value
control	BLUE	63226653	16	63224955	63263716	NCF2	0.0167916
	YELLOW	67209190	18	67204971	67235259	LOC102173964	0.0430949
treat	BLUE	2829884	25	2828389	2857253	NLRC3	0.0405007
	BROWN	59950545	13	59950054	59961493	TRIB3	0.011917
	BROWN	53207823	18	53192116	53208490	LOC102189514	0.011917
	BROWN	28975308	29	28968490	28986264	TIRAP	0.011917
	BROWN	65553116	13	65551096	65553661	LOC108633201	0.011917
	BROWN	22158189	23	22132057	22159716	LOC102185917	0.0188084
	BROWN	14380442	17	14342907	14380552	SUDS3	0.023204
	BROWN	67055621	21	67044178	67056642	LOC106501899	0.0350012
	BROWN	36125142	15	36120307	36176635	LOC108633278	0.0373074
	BROWN	63314361	18	63312321	63314712	MYADM	0.0414757
	GREY	616304	17	187879	648036	LOC102176353	0.0210989
	GREY	32825323	20	32671621	32826154	OXCT1	0.0388712
	GREY	61977299	12	61974895	62002230	ALG5	0.039411
	GREY	2971847	18	2925711	2973786	ST3GAL2	0.0417448
	TURQUOISE	67055621	21	67044178	67056642	LOC106501899	0.00460078
	TURQUOISE	22158189	23	22132057	22159716	LOC102185917	0.0112407
	TURQUOISE	7637828	22	7636479	7816821	CLASP2	0.0303747
	TURQUOISE	64213843	18	64193955	64214660	LOC102174023	0.0440278
	YELLOW	37299356	26	37298714	37304537	HHEX	0.00720445
	YELLOW	67209190	18	67204971	67235259	LOC102173964	0.00733833
	YELLOW	2829884	25	2828389	2857253	NLRC3	0.00906142
	YELLOW	63226653	16	63224955	63263716	NCF2	0.0152473
	YELLOW	90162738	10	90056739	90163050	SERINC5	0.038452
