# Supplementary material for: Effects of exogenous melatonin on expressional differences of immune-related genes in cashmere goats
Source: Front Genet. 2022 Oct 24;13:967402. doi: 10.3389/fgene.2022.967402 (PMC9638969; doi:10.3389/fgene.2022.967402)
Supplement: Supplementary file 9 [file Table1.xlsx]

## Sheet: Sheet4
Summary of RNA-sequencing results and quality data output in rat samples
Sample	Raw Reads	Clean Reads	Raw Base(G)	Clean Base(G)	Effective Rate(%)	Q30(%)	GC Content(%)
C-B-1	18460112	17802984	5.54	5.34	96.44	93.48	49.31
C-D-1	17236138	16533868	5.17	4.96	95.93	93.69	49.65
C-E-1	18704880	17526660	5.61	5.26	93.7	93.12	46.27
C-K-1	20391048	19400772	6.12	5.82	95.14	93.5	48.3
C-L-1	18348195	17297309	5.5	5.19	94.27	93.95	48.19
C-Sk-1	17745647	17166235	5.32	5.15	96.73	92.79	50.61
C-Sp-1	18047438	17219417	5.41	5.17	95.41	93.7	50.81
C-T-1	18418254	17574336	5.53	5.27	95.42	93.41	49.99
W-B-1	18696409	17601393	5.61	5.28	94.14	93.84	50.23
W-D-1	19190683	18012689	5.76	5.4	93.86	93.62	50.05
W-E-1	18120658	17031519	5.44	5.11	93.99	92.97	47.88
W-K-1	16604065	15738823	4.98	4.72	94.79	93.52	48.38
W-L-1	18423946	17544029	5.53	5.26	95.22	94.54	49.61
W-Sk-1	18344744	17654388	5.5	5.3	96.24	93.63	51.34
W-Sp-1	19741360	18814033	5.92	5.64	95.3	94.06	50.84
W-T-1	17433403	16318009	5.23	4.9	93.6	94.16	51.3
Z-B-1	19395656	18460314	5.82	5.54	95.18	93.72	51.03
Z-D-1	17259766	16364495	5.18	4.91	94.81	93.24	48.38
Z-E-1	18226778	17383345	5.47	5.22	95.37	93.73	50.11
Z-K-1	18708726	17714734	5.61	5.31	94.69	92.41	45.85
Z-L-1	19602113	18824159	5.88	5.65	96.03	93.66	49.5
Z-Sk-1	17517277	16550517	5.26	4.97	94.48	94.2	50.14
Z-Sp-1	18147274	17027052	5.44	5.11	93.83	94.19	51.21
Z-T-1	17431059	16705834	5.23	5.01	95.84	93.97	51.41
