# Supplementary material for: Effects of exogenous melatonin on expressional differences of immune-related genes in cashmere goats
Source: Front Genet. 2022 Oct 24;13:967402. doi: 10.3389/fgene.2022.967402 (PMC9638969; doi:10.3389/fgene.2022.967402)
Supplement: Supplementary file 10 [file Table5.xlsx]

## Sheet: Sheet1
The blast search results
query id	subject id	% identity	alignment length	mismatches	gap opens	q. start	q. end	s. start	s. end	evalue	bit score
KRTAP3-1	Krtap3-3	82.55	235	37	4	37	269	41	273	2e-50	204
LOC100861175	LOC100363287	78.68	319	46	13	43	344	1	314	3e-47	193
LOC102170264	Krtap3-2	82.19	365	47	11	12	370	4	356	9e-79	298
LOC102170546	Krtap3-2	85.95	306	38	3	65	366	52	356	5e-86	322
LOC102171368	Krtap4-3	75.04	569	96	27	38	597	58291	58822	7e-56	222
LOC102172755	Krtap4-3	81.15	122	19	4	89	208	117	236	3e-17	95.3
LOC102172766	LOC690386	76.47	374	57	16	118	486	150	497	3e-41	174
LOC102178483	Krtap1-1	83.12	539	76	10	36	571	12	538	2e-132	477
LOC102178767	Krtap4-3	77.01	348	59	9	12	340	22430	22775	5e-43	180
LOC102181431	LOC100363287	78.87	426	70	12	50	459	1	422	2e-70	270
LOC102183595	Krtap1-1	79.86	581	87	16	28	584	12	586	1e-108	398
LOC106503203	Krtap4-3	75.13	583	96	32	30	602	58279	58822	1e-57	228
LOC106503204	Krtap4-3	75.04	569	96	27	7490	8049	58291	58822	1e-54	222
LOC106503215	Krtap1-1	79.86	581	88	16	49	606	12	586	1e-108	398
LOC106503216	Krtap4-3	78.32	346	52	14	24	349	22430	22772	1e-49	202
LOC106503217	Krtap4-3	74.41	594	97	35	9	589	58271	58822	3e-50	204
LOC108636551	AABR07044583.1	79.26	376	43	17	116	487	10209	10553	5e-58	230
LOC108636559	LOC690386	81.61	261	37	5	120	379	150	400	7e-51	206
LOC108638287	Krtap4-3	75.5	604	88	34	21	616	58271	58822	2e-61	241
LOC108638288	Krtap4-3	74.14	696	113	41	5827	6499	58171	58822	4e-56	226
LOC108638289	Krtap4-3	75.04	589	94	32	8	584	58275	58822	2e-56	224
LOC108638290	LOC102553069	78.07	342	55	9	65	402	1	326	1e-48	198
LOC108638291	Krtap1-1	83.12	539	76	10	36	571	12	538	2e-131	477
LOC108638295	Krtap4-3	77.82	284	41	16	219	482	38622	38903	8e-36	156
LOC108638296	Krtap1-1	83.12	539	76	10	8002	8537	12	538	2e-131	477
LOC108638297	Krtap1-1	82.75	371	55	5	132	502	177	538	5e-86	322
