# Supplementary material for: Effects of exogenous melatonin on expressional differences of immune-related genes in cashmere goats
Source: Front Genet. 2022 Oct 24;13:967402. doi: 10.3389/fgene.2022.967402 (PMC9638969; doi:10.3389/fgene.2022.967402)
Supplement: Supplementary file 11 [file Table7.xlsx]

## Sheet: Sheet1
The expression of 12 KRT gene and 19 KRTAP gene in different rat tissues
Gene name	gene id	loci	C-Sk	W-Sk	Z-Sk	C-B	W-B	Z-B	C-D	W-D	Z-D	C-E	W-E	Z-E	C-K	Z-K	W-K	C-L	W-L	Z-L	C-Sp	W-Sp	Z-Sp	C-T	W-T	Z-T
KRTAP14	gene:ENSRNOG00000001567	11:28776761-28777603	0	178.059	9.32026	0	0	0	0	0	0	0	0	0	0	0	0	0	0	0	0	0	0	0	0	0
KRT86	gene:ENSRNOG00000008367	7:143122269-143128932	0.126303	765.676	20.04	0	0	0.0366783	0	0	0	0.320731	0	0	0	0	0	0	0	0	0	0	0	0	0	0
KRT85	gene:ENSRNOG00000008436	7:143161235-143167772	0	780.482	47.774	0.351587	0.098647	0.063867	0	0	0	0	0	0	0	0	0	0	0	0	0	0	0	0	0.089067	0
KRT25	gene:ENSRNOG00000011196	10:87225343-87232723	0	3137.45	126.536	0	0.0468064	0	0	0	0	0.132551	0	0	0	0	0	0	0	0	0	0	0	0.0444189	0.818522	1.18119
KRT27	gene:ENSRNOG00000011628	10:87256434-87261717	0	3421.9	29.2359	0.13028	0.10767	0.090493	0	0	0	0	0	0	0	0	0	0	0	0	0	0	0	0	0.110044	0.086615
KRT28	gene:ENSRNOG00000011846	10:87276293-87286387	0.052292	532.891	20.7655	0	0.207293	0	0	0	0.11565	0	0.238537	0	0	0	0	0.043908	0.040563	0	0	0.242167	0	0	0.342062	0.201425
KRTAP3-1	gene:ENSRNOG00000012544	10:87484342-87484935	0	921.042	40.6074	0	0	0	0	0	0	0	0	0	0	0	0	0	0	0	0	0	0	0	0	0
KRTAP1-1	gene:ENSRNOG00000012955	10:87502817-87503591	0	175.186	6.18071	0	0	0	0	0	0	0	0	0	0	0	0	0	0	0	0	0	0	0	0	0
KRT35	gene:ENSRNOG00000013754	10:88006179-88009576	0.115222	896.542	106.421	0	0	0	0	0.042354	0	0	0	0	0	0	0	0	0	0	0	0	0	0	0	0
KRT73	gene:ENSRNOG00000025087	7:143399808-143408277	0	1361.52	41.061	0	0	0.033984	0	0.066054	0	0	0	0.106564	0	0	0	0	0	0	0	0	0	0	0	0.146856
KRTAP11-1	gene:ENSRNOG00000027478	11:29710298-29710849	0	1086.91	47.4681	0.136299	0.138724	0.121242	0.330977	0.883715	0.217678	0	0.546524	0.363888	0	0	0	0	0	0	0	0	0	0	0	0
KRT31	gene:ENSRNOG00000030344	10:87959408-87962846	0	1217.17	24.0811	0	0	0	0	0.052612	0	0	0	0	0	0	0	0	0	0	0.183905	0.154382	0	0	0	0
KRT72	gene:ENSRNOG00000030876	7:143382606-143392777	0.347815	840.832	3.00558	0.083106	0	0.0399	0.300457	0.03759	0	0.442371	0.138429	0.088755	0	0	0	0	0	0	0	0	0	0	1.04622	0.714944
KRT83	gene:ENSRNOG00000032859	7:143078996-143085833	0	516.537	9.27536	0	0	0	0	0	0	0	0	0	0	0	0	0	0	0	0	0.286705	0	0	0	0.052214
KRTAP4-3	gene:ENSRNOG00000034110	10:87586472-87753700	0	168.697	6.68464	0	0	0	0	0	0	0	0	0	0	0	0	0	0	0	0	0	0	0	0	0
KRT81	gene:ENSRNOG00000036871	7:143107901-143112960	0	639.974	20.4726	0	0	0	0	0	0	0	0	0	0	0	0	0	0	0	0	0.0382287	0	0	0	0
KRTAP22-2	gene:ENSRNOG00000040063	11:28940396-28940641	0	1354.03	144.723	0	0	0	0	0	0	0	0	0	0	0	0	0	0	0	0	0	0	0	0	0
KRTAP17-1	gene:ENSRNOG00000042473	10:87927539-87928251	0.104522	289.518	16.1299	0	0	0	0	0	0.335185	0	0.215156	0	0	0.088847	0.763836	0	0	0	0	0.387358	0.213131	0	0	0
KRTAP13-1	gene:ENSRNOG00000042531	11:28692708-28693214	0	663.752	33.5696	0	0	0	0	0	0	0	0	0	0	0	0	0	0	0	0	0	0	0	0	0
KRTAP7-1	gene:ENSRNOG00000043017	11:29640938-29641551	0.24275	2704.69	102.166	0	0	0	0	0	0	0	0.127012	0	0	0	0	0	0	0	0	0	0	0	0	0
KRTAP8-1	gene:ENSRNOG00000043471	11:29618672-29618857	0	3339.16	147.432	0	0	0	0	0	0	0	0	0	0	0	0	0	0	0	0	0	0	0	0	0
KRTAP3-3	gene:ENSRNOG00000045678	10:87467991-87468711	0.103362	448.54	22.8793	0	0	0	0	0	0	0	0	0	0	0	0	0	0	0	0	0	0	0	0	0
KRTAP26-1	gene:ENSRNOG00000048212	11:28613619-28614260	0	269.427	17.2648	0	0	0	0	0	0	0	0.692476	0	0	0	0	0	0	0	0	0	0	0	0	0
KRTAP3-2	gene:ENSRNOG00000049383	10:87474871-87475882	0.03682	374.443	16.2834	0	0.075667	0	0	0	0	0	0	0	0	0	0	0	0	0	0	0	0	0	0	0
KRTAP15-1	gene:ENSRNOG00000049399	11:28780446-28781270	0	466.465	20.7895	0	0	0	0	0	0	0	0	0	0	0	0	0	0	0	0	0	0	0	0	0
KRT34	gene:ENSRNOG00000051302	10:87950001-87954055	0	543.457	5.477	0.0423157	0	0.0803905	0	0	0	0	0	0	0	0	0	0	0	0	0	0.0784523	0	0	0	0
KRTAP1-3	gene:ENSRNOG00000052388	10:87510101-87510629	0	192.851	8.95637	0	0	0	0	0	0	0	0	0	0	0	0	0	0	0	0	0	0	0	0	0
KRTAP1-5	gene:ENSRNOG00000054186	10:87500299-87500919	0	810.122	23.1543	0	0	0	0	0	0	0	0	0	0	0	0	0	0	0	0	0	0	0	0	0
KRTAP2-1	gene:ENSRNOG00000060847	10:87534736-87535438	0	336.797	18.5963	0	0	0	0	0	0	0	0	0	0.091264	0	0	0	0	0	0	0	0	0	0	0.194052
KRTAP2-4l	gene:ENSRNOG00000060941	10:87529207-87529599	0	510.775	21.396	0	0	0	0	0	0	0	0	0	0	0	0	0	0	0	0	0	0	0	0	0
KRTAP2-4	gene:ENSRNOG00000061130	10:87541406-87541851	0	229.192	9.67419	0	0	0	0	0	0	0	0.033936	0	0	0	0	0	0	0	0	0	0	0	0	0.043696
Note:the Sk stands for the skin tissue，the B stands for the brain tissue, the D stands for the ductus deferens tissue, the E stands for the epididymics tissue, the K stands for the kidney tissue, the L stands for the liver tissue, the Sp stands for the spleen tissue, the T stands for the testis tissue. The letters C, W, and Z represent homozygous (- / -), heterozygous (+ / -), wild-type (+ / +), …

## Sheet: Sheet2
The expression of 12 KRT gene and 19 KRTAP gene in different rat tissues
